# Supplementary material for: Hidden impacts of ocean warming and acidification on biological responses of marine animals revealed through meta-analysis
Source: Nat Commun. 2024 Apr 3;15:2885. doi: 10.1038/s41467-024-47064-3 (PMC10991405; doi:10.1038/s41467-024-47064-3)
Supplement: Supplementary file 5 — Supplementary Data 2 [file 41467_2024_47064_MOESM5_ESM.xlsx]

## Sheet: Sheet1
Biological response	Reference	DOI	kept metric 1	kept metric 2
behavior	Fonseca et al. 2020	https://doi.org/10.1016/j.scitotenv.2020.139187	Routine activity
	Domenici et al. 2017	https://doi.org/10.1242/jeb.151779	Absolute lateralization	Route finding
	Horwitz et al. 2020	https://doi.org/10.1038/s41598-020-62304-4	Time to foraging choice	Routine locomotion speed
	Schram et al. 2014	https://doi.org/10.1016/j.jembe.2014.04.005	Maximum escape speed from a predator	Time to right
	Stevenson et al. 2020	https://doi.org/10.1038/s41598-020-65220-9	Feeding rate
	Chatzinikolaou et al. 2019	https://doi.org/10.12681/mms.19187	Response time until locomotion towards food began	Routine locomotion speed
	Domenici et al. 2014	https://doi.org/10.1371/journal.pone.0087969	Absolute lateralization
	Faleiro et al. 2015	https://doi.org/10.1093/conphys/cov009	Routine activity	Feeding rate
	Allan et al. 2017	https://doi.org/10.1098/rspb.2017.0784	Attack rate on prey
	Nowicki et al. 2012	https://doi.org/10.1016/j.jembe.2011.10.020	Feeding rate	Routine activity
	Sampaio et al. 2016	https://doi.org/10.1007/s00227-016-2994-8	Absolute lateralization	Habitat preference
	Pistevos et al. 2017	https://doi.org/10.1111/oik.03182	Time to accept food	Routine activity
	Maulvault et al. 2018	https://doi.org/10.1016/j.scitotenv.2018.04.015	Routine activity	Absolute lateralization
	Jarrold and Munday 2018	https://doi.org/10.3389/fmars.2018.00458	Absolute lateralization	Predator latency
	Schmidt et al. 2017	https://doi.org/10.3354/meps12130	Routine activity	Absolute lateralization
	Laubenstein et al. 2018	https://doi.org/10.3390/d10020035	Routine activity
biodiversity	Sarmento et al. 2017	https://doi.org/10.1093/icesjms/fsw192	Species richness
biomechanics	Collard et al. 2016	https://doi.org/10.1093/icesjms/fsv018	Force required to break skeletal structure
	Movilla et al. 2016	https://doi.org/10.1007/s00227-016-2908-9	Force required to break skeletal structure
	Alma et al. 2020	https://doi.org/10.1016/j.cbpa.2019.110579	Force required to break skeletal structure
	Li et al. 2016	https://doi.org/10.1080/08927014.2015.1129532	Force required to break skeletal structure
	Lemasson and Knights 2021	https://doi.org/10.3354/meps13687	Force required to tear a muscle	Force required to break skeletal structure
calcification	Lee et al. 2021	https://doi.org/10.1016/j.jembe.2021.151562	Calcite content
	Enrique-Navarro et al. 2021	https://doi.org/10.1371/journal.pone.0254983	Statolith volume
development	Cole et al. 2016	https://doi.org/10.1007/s00227-016-2880-4	Normal morphology
	Sarmento et al. 2017	https://doi.org/10.1093/icesjms/fsw192	Normal morphology
	Sheppard Brennand et al. 2010	https://doi.org/10.1371/journal.pone.0011372	Normal morphology
	Pecorino et al. 2014	https://doi.org/10.1007/s00227-013-2318-1	Life-stage	Normal morphology
	Byrne et al. 2011	https://doi.org/10.1098/rspb.2010.2404	Normal morphology
	Mos et al. 2019	https://doi.org/10.1016/j.scitotenv.2018.07.379	Normal morphology	Settlement
	Byrne et al. 2013	https://doi.org/10.1111/gcb.12190	Normal morphology
	Rosa et al. 2014a	https://doi.org/10.1242/jeb.096081	Normal morphology	Developmental time
	Chua et al. 2013	https://doi.org/10.3354/meps10077	Metamorphosis	Time to motile stage
	Pansch et al. 2012	https://doi.org/10.1016/j.jembe.2012.03.023	Developmental time
	Rosa et al. 2014b	https://doi.org/10.1098/rspb.2014.1738	Developmental time
	Alter and Peck 2021	https://doi.org/10.1016/j.scitotenv.2021.146926	Hatching time	Normal morphology
	Arnberg et al. 2013	https://doi.org/10.1007/s00227-012-2072-9	Life-stage	Developmental time
	Baragi and Anil 2015	https://doi.org/10.1016/j.jembe.2015.05.010	Developmental time	Metamorphosis
	Bylenga et al. 2017	https://doi.org/10.1371/journal.pone.0175706	Life-stage	Normal morphology
growth	Wolfe et al. 2013a	https://doi.org/10.1111/gcb.12249	Size
	Anlauf et al. 2011	https://doi.org/10.1016/j.jembe.2010.11.009	Weight
	Sheppard Brennand et al. 2010	https://doi.org/10.1371/journal.pone.0011372	Growth rate
	Mackenzie et al. 2014	https://doi.org/10.1371/journal.pone.0086764	Condition factor
	Wolfe et al. 2013b		Size
	Rivest et al. 2017	https://doi.org/10.1098/rspb.2016.2825	Length
	Schalkhausser et al. 2014	https://doi.org/10.1007/s00227-014-2548-x	Condition factor
	Mos et al. 2019	https://doi.org/10.1016/j.scitotenv.2018.07.379	Size
	Strobel et al. 2012	https://doi.org/10.1186/1742-9994-9-28	Condition factor
	Miller et al. 2015	https://doi.org/10.1890/14-0559.1	Condition factor
	Enzor et al. 2017	https://doi.org/10.1093/conphys/cox019	Growth rate	Condition factor
	Maulvault et al. 2019	https://doi.org/10.1016/j.envres.2018.10.021	Hepatosomatic index	Condition factor
	Alter and Peck 2021	https://doi.org/10.1016/j.scitotenv.2021.146926	Length
physiology	Putnam et al. 2013	https://doi.org/10.1007/s00227-012-2129-9	Heat shock proteins	RNA to DNA ratio
	Gazeau et al. 2014	https://doi.org/10.3389/fmars.2014.00062	Excretion	Hemolymph/blood pCO2
	Calosi et al. 2013	https://doi.org/10.1093/icb/ict041	Enzyme activity (Naþ/Kþ-ATPase)	Critical thermal maximum
	Matoo et al. 2013	https://doi.org/10.1016/j.cbpa.2012.12.025	Antioxidant capacity	Oxidative stress marker
	Movilla et al. 2016	https://doi.org/10.1007/s00227-016-2908-9	Protein content
	Navarro et al. 2016	https://doi.org/10.1093/icesjms/fsv249	Absorption efficiency	Excretion
	Parker et al. 2018	https://doi.org/10.1098/rspb.2017.2869	Hemolymph/blood pH	Lipid content
	Rivest et al. 2017	https://doi.org/10.1098/rspb.2016.2825	Symbiont density	Protein content
	Ivanina et al. 2013	https://doi.org/10.1016/j.cbpa.2013.05.016	Adenylate energy charge	Enzyme activity (carbonic anhydrase)
	Khan et al. 2020	https://doi.org/10.1016/j.chemosphere.2020.127096	Enzyme activity (trypsin)
	Hernroth et al. 2012	https://doi.org/10.1016/j.fsi.2012.08.011	Apoptotic cells	Total hemocyte counts
	Rivest et al. 2018	https://doi.org/10.3389/fmars.2018.00186	Symbiont density	Protein content
	Rosa et al. 2014	https://doi.org/10.1242/jeb.096081	Heat shock protein level	Critical thermal maximum
	Strobel et al. 2013a	https://doi.org/10.1371/journal.pone.0068865	Maximum proton leaks capacities	Unsaturation index
	Strobel et al. 2012	https://doi.org/10.1186/1742-9994-9-28	Hematocrit	Hemolymph/blood pCO2
	Stobel et al. 2013b	https://doi.org/10.1016/j.cbpb.2013.06.006	Enzyme activity (cytochrome C oxidase)
	Davis et al. 2018	https://doi.org/10.1111/gcb.13987	Enzyme activity (cytochrome C oxidase)	Heart rate
	Enzor and Place 2014	https://doi.org/10.1242/jeb.108431	Antioxidant capacity	Oxidative stress marker
	Enzor et al. 2017	https://doi.org/10.1093/conphys/cox019	Enzyme activity (citrate synthase)	Lipid content
	Gräns et al. 2014	https://doi.org/10.1242/jeb.096743	Hematocrit	Maximal cardiac flow
	Rosa et al. 2016	https://doi.org/10.1007/s00227-016-2898-7	Antioxidant capacity	Oxidative stress marker
	Pimentel et al. 2019	https://doi.org/10.3390/fishes5010001	Heart rates	Citrate synthase activity
	Leo et al. 2017	https://doi.org/10.1186/s12983-017-0205-1	Mitochondrial capacity
	Maulvault et al. 2019a	https://doi.org/10.1016/j.envpol.2018.11.020	Antioxidant capacity	Heat shock proteins
	Sampaio et al. 2018	https://doi.org/10.1016/j.scitotenv.2017.11.059	Antioxidant capacity	Heat shock proteins
	Zhang et al. 2021	https://doi.org/10.1016/j.scitotenv.2021.146876	Oxidative stress marker	Antioxidant capacity
	Jiang et al. 2021	https://doi.org/10.1007/s00338-021-02161-3	Oxidative stress marker
	Khan et al. 2021	https://doi.org/10.1016/j.marpolbul.2020.111869	Oxidative stress marker	Antioxidant capacity
	Kavousi et al. 2015	https://doi.org/10.1016/j.marenvres.2015.05.004	Protein content	Symbiont density
	Maulvault et al. 2019b	https://doi.org/10.1016/j.envres.2018.10.021	Antioxidant capacity	Oxidative stress marker
reproduction	Parker et al. 2018	https://doi.org/10.1098/rspb.2017.2869	Fecundity
	Miller et al. 2015	https://doi.org/10.1890/14-0559.1	Reproductive output
survival	Alter and Peck 2021	https://doi.org/10.1016/j.scitotenv.2021.146926	Developmental success
