# Supplementary material for: Hidden impacts of ocean warming and acidification on biological responses of marine animals revealed through meta-analysis
Source: Nat Commun. 2024 Apr 3;15:2885. doi: 10.1038/s41467-024-47064-3 (PMC10991405; doi:10.1038/s41467-024-47064-3)
Supplement: Supplementary file 6 — Supplementary Data 3 [file 41467_2024_47064_MOESM6_ESM.xlsx]

## Sheet: Sheet1
	Effect of metrics' increase on fitness
biological response	positive	negative	ambiguous
bahavior	Predator latency	Time to foraging choice	Absolute lateralization
	Maximum escape speed from a predator	Time to locate food	Routine activity
	Route finding	Time to right	Attack rate on prey
	Critical swimming speed (Ucrit)		Clustering of mussels
			Escape distance from predator
			Feeding rate
			Activity intensity during chasing protocol
			Routine locomotion speed
			Percent change in feeding strikes
			Preference of predator for a prey type
			Response time until locomotion towards food began
			Scototaxis
			Time defending the nest
			Habitat preference
biodiversity	Evenness
	Species richness
biomechanics	Force required to break skeletal structure
	Force required to break byssal thread attachment
	Force required to tear a muscle
	Vickers microhardness
calcification	Calcification rate	Shell damage	Calcified mass
			Calcified mass to soft tissue mass ratio
			Calcite content in shell
			Calcite to aragonite ratio
			Calcium content
			Density of hydroxyapatite
			Otolith size
			Statolith volume
development	Metamorphosis		Number of byssal threads
	Normal morphology		Developmental time
	Settlement		Eye diameter
			Female to male ratio
			Females
			Hatching time
			Life-stage
			Mean larval emergence
			Molt stage duration
			Spine number
			Yolk area
growth	Condition factor		Egg size
	Growth rate		Hepatosomatic index
	Length		Immune-positive cell cover
	Scope for growth		Skeletal mass
	Size		Skeletal weight
	Weight		Test thickness
			Tube volume
			Weight of byssal threads
physiology	Absorption efficiency	Apoptotic cells	Antioxidant concentration
	Adenylate energy charge	Maximum proton leaks capacities	Carbohydrate to nitrogen ratio
	Antioxidant capacity	Oxidative stress marker	Enzyme activity
	Critical thermal maximum		Excretion
	Endurance (performance)		Heart rate
	Hematocrit		Heat shock proteins
	Mitochondrial capacity		Hemolymph/blood pCO2
	Unsaturation index		Hemolymph/blood pH
			Lipid content
			Lipid index
			Maximal cardiac flow
			Mitochondrial electron transport system activity
			Osmolarity
			Plasma 17beta estradiol
			Protein content
			RNA to DNA ratio
			Stomach pH
			Symbiont density
			Total hemocyte counts
			Ventilation Rate
			Water loss
			Temperature coefficient Q10
reproduction	Egg production
	Fecundity
	Fertilization success
	Gonad index
	Ovigerous female
	Reproductive investment
	Reproductive output
metabolism	Metabolic scope		Oxygen consumption rate
survival	Developmental success
	Number of individuals
	Survival
