# Supplementary material for: Hidden impacts of ocean warming and acidification on biological responses of marine animals revealed through meta-analysis
Source: Nat Commun. 2024 Apr 3;15:2885. doi: 10.1038/s41467-024-47064-3 (PMC10991405; doi:10.1038/s41467-024-47064-3)
Supplement: Supplementary file 7 — Supplementary Data 4 [file 41467_2024_47064_MOESM7_ESM.xlsx]

## Sheet: Sheet1
metric	PD	KA	FCM	CC	MM	Final score
abnormal embryo	-1	-1	-1	-1	-1	negative
abnormalities	-1	-1	-1	-1	-1	negative
Absolute density values of hydroxyapatite (CRUS)	NA	NA	NA	NA	NA	ambiguous
absorption efficiency	NA	1	1	NA	NA	ambiguous
Acetylcholinesterase	NA	NA	NA	NA	NA	ambiguous
AChE activity	NA	NA	0	NA	NA	ambiguous
activity	0	0	0	-1	0	ambiguous
activity	0	NA	0	-1	NA	ambiguous
Adenylate energy charge	NA	1	1	NA	NA	ambiguous
aerobic scope of exercise	1	1	1	1	1	positive
ammonia excretion, excretion rate	NA	NA	0	NA	NA	ambiguous
Amylase activity	NA	NA	NA	NA	NA	ambiguous
Antioxidant capacity (ORAC)	NA	NA	1	NA	NA	ambiguous
aperture lenght, aperture ratio	NA	NA	NA	NA	NA	ambiguous
Apoptotic cells	NA	-1	-1	NA	NA	ambiguous
arm asymetry	NA	NA	NA	NA	-1	ambiguous
arm lenght	NA	NA	NA	NA	NA	ambiguous
Arrhenius break point	NA	0	0	NA	NA	ambiguous
aspect ratio	NA	NA	NA	NA	NA	ambiguous
attack rate	0	NA	0	NA	0	ambiguous
beta hydroxyacyl COA dehydrogenase activity	NA	NA	NA	NA	NA	ambiguous
Blood acid base HCO3-1	NA	NA	0	NA	NA	ambiguous
Blood acid base pCO2	NA	NA	0	NA	NA	ambiguous
body condition	1	1	1	1	1	positive
byssal threads	NA	NA	NA	NA	NA	ambiguous
C content	NA	NA	0	NA	0	ambiguous
C:N ratios (42 days)	NA	NA	0	NA	NA	ambiguous
Ca content	NA	NA	0	NA	0	ambiguous
calcification rate	NA	NA	0	1	1	ambiguous
calcified larvae	NA	1	0	NA	NA	ambiguous
calcified mass	NA	NA	0	NA	0	ambiguous
capture success	1	1	1	1	1	positive
carapace weight	NA	NA	NA	NA	NA	ambiguous
Carbonic anhydrase in gills	NA	NA	1	1	NA	ambiguous
Carbonyls (15 weeks)	NA	NA	-1	NA	NA	ambiguous
Catalase (CAT) enzyme activities (muscle)	NA	NA	0	NA	NA	ambiguous
chemical bioerosion rate	NA	-1	-1	-1	-1	ambiguous
clearance rate	NA	NA	0	NA	NA	ambiguous
cleavage	NA	NA	NA	NA	NA	ambiguous
clustering	NA	NA	NA	NA	1	ambiguous
clutches per pair	NA	0	1	1	1	ambiguous
condition factor, fulton index, condition index	1	1	1	1	1	positive
Consumption rate, ingestion rate, absorption rate, feeding rate, cover biofilm consumed, epibiota ingestion, filtration, grazing, feed intake	1	0	0	1	1	ambiguous
copepodite	NA	NA	NA	NA	NA	ambiguous
COX activity	NA	NA	1	NA	NA	ambiguous
critical thermal maximum	1	1	1	NA	NA	ambiguous
crushing force	1	1	1	1	1	positive
CS activity (Day 11)	NA	NA	1	NA	NA	ambiguous
cytochrome c oxidase activity (heart)	NA	NA	1	NA	NA	ambiguous
Dark adapted yield of PSII	NA	NA	NA	NA	NA	ambiguous
decision time, response time	0	NA	0	-1	-1	ambiguous
density	NA	NA	0	NA	1	ambiguous
development	NA	NA	NA	NA	NA	ambiguous
development time	NA	NA	NA	NA	-1	ambiguous
developmental success	1	1	1	1	1	positive
distance	0	NA	0	NA	-1	ambiguous
duration	0	NA	0	NA	NA	ambiguous
echinoplutei stage larvae	NA	NA	NA	NA	NA	ambiguous
egg diameter	NA	NA	0	0	NA	ambiguous
egg production	1	1	1	1	1	positive
egg viability	1	1	1	1	1	positive
endurance	1	1	1	NA	1	ambiguous
Energy budget	NA	NA	NA	NA	NA	ambiguous
Enzyme activity	NA	NA	0	NA	NA	ambiguous
escape distance	0	0	0	1	1	ambiguous
ETS	NA	NA	1	NA	NA	ambiguous
ETS activity	NA	NA	1	NA	NA	ambiguous
Evenness	1	NA	1	1	1	ambiguous
extension	NA	NA	NA	NA	NA	ambiguous
Extrapallial fluid pCO2	NA	NA	NA	NA	NA	ambiguous
eye diameter, eye globule area	NA	NA	NA	NA	NA	ambiguous
eyed larvae	NA	NA	NA	NA	NA	ambiguous
fecundity	1	1	1	1	1	positive
female/male	NA	NA	NA	NA	NA	ambiguous
females	NA	NA	NA	NA	NA	ambiguous
fertilization	1	1	1	1	1	positive
force at fracture	1	1	1	1	1	positive
force of byssal threads	1	1	1	1	1	positive
gastrulation	NA	NA	NA	NA	NA	ambiguous
glucose	NA	NA	NA	NA	NA	ambiguous
Glutathione S-1transferase	NA	NA	1	NA	NA	ambiguous
Gn (mean surface area-1normalised net calcification rates)	NA	NA	NA	NA	NA	ambiguous
growth efficiency	1	1	1	1	NA	ambiguous
growth rate	1	1	1	1	1	positive
GSI, gonad index	NA	1	1	1	1	ambiguous
hardness	1	1	1	1	1	positive
hatching success	1	1	1	1	1	positive
Health score	NA	NA	NA	NA	NA	ambiguous
Heart rates	NA	0	0	NA	NA	ambiguous
heat shock protein levels	NA	-1	-1	NA	-1	ambiguous
hematocrit	NA	NA	1	NA	NA	ambiguous
hemolymph pH	NA	NA	0	NA	NA	ambiguous
hepatosomatic index, HSI	NA	NA	1	NA	1	ambiguous
host GCP	NA	NA	NA	NA	NA	ambiguous
HSP70/HSC70 concentration (Muscle)	NA	NA	0	NA	NA	ambiguous
intensity of exercise	0	NA	0	-1	NA	ambiguous
IPC cover	NA	NA	NA	NA	NA	ambiguous
juvenile developmental rate	1	1	NA	NA	1	ambiguous
larval duration	NA	NA	NA	0	-1	ambiguous
latency	-1	NA	NA	-1	-1	ambiguous
lateralization	0	NA	0	0	0	ambiguous
length at hatch	NA	1	1	1	1	ambiguous
line crosses	0	NA	0	-1	NA	ambiguous
Lipase activity	NA	NA	NA	NA	NA	ambiguous
lipidic sac size	NA	NA	NA	NA	1	ambiguous
locomotion speed	NA	NA	NA	NA	NA	ambiguous
LT100	NA	0	1	NA	NA	ambiguous
Lysosyme activity	NA	NA	1	NA	NA	ambiguous
Lysozyme activity	NA	NA	0	NA	NA	ambiguous
Malondialdehyde	NA	NA	-1	NA	NA	ambiguous
mass loss	-1	-1	-1	-1	-1	negative
mass, weight	1	0	1	1	1	ambiguous
maximal flow	NA	NA	NA	NA	NA	ambiguous
maximum escape speed	1	NA	1	1	1	ambiguous
maximum load	1	1	1	1	1	positive
Maximum proton leaks capacities	NA	NA	-1	NA	NA	ambiguous
mean developmental stage	NA	NA	NA	NA	NA	ambiguous
mean larval emergence	NA	NA	NA	NA	-1	ambiguous
mean normal	NA	1	NA	NA	NA	ambiguous
mechanical resilience	1	1	1	1	1	positive
Mercury accumulation	NA	NA	-1	NA	-1	ambiguous
metabolic rate, M02, 02 consumption, respiration	0	0	0	-1	0	ambiguous
metabolic scope	1	1	1	1	1	positive
metamorphosis	NA	1	NA	NA	NA	ambiguous
Mg content	NA	NA	0	NA	-1	ambiguous
microhardness	NA	NA	NA	NA	1	ambiguous
minimum residence time	0	NA	0	0	NA	ambiguous
molt stage duration Z5	NA	NA	NA	NA	-1	ambiguous
mortality	-1	-1	-1	-1	-1	negative
movement duration	0	NA	0	NA	NA	ambiguous
muscle index	NA	NA	NA	NA	NA	ambiguous
n-16 composition	NA	NA	NA	NA	NA	ambiguous
nanoindentation	NA	NA	NA	NA	NA	ambiguous
Naþ/Kþ-1ATPase activity	NA	NA	0	NA	NA	ambiguous
nb of individuals	1	1	1	0	1	ambiguous
Organic matter amount	NA	NA	NA	NA	NA	ambiguous
Osmolarity	NA	NA	0	NA	NA	ambiguous
otolith area	NA	NA	NA	NA	NA	ambiguous
ovigerous female	1	1	1	1	1	positive
Oxidative damage [lipid peroxidation levels; TBARS]	NA	-1	-1	NA	-1	ambiguous
Oxidative phosphorylation capacity	NA	NA	1	NA	NA	ambiguous
OXPHOS coupling efficiency	NA	NA	1	NA	NA	ambiguous
path index	0	NA	0	NA	NA	ambiguous
percent change in feeding strikes	NA	NA	NA	-1	NA	ambiguous
plasma 17beta estradiol	NA	NA	NA	NA	NA	ambiguous
pore size	NA	NA	NA	NA	NA	ambiguous
porosity	-1	-1	-1	-1	-1	negative
postoral arm difference	NA	NA	NA	NA	NA	ambiguous
predation rate	0	NA	0	0	1	ambiguous
predator selectivity	0	NA	0	0	NA	ambiguous
premature paralarvae	-1	-1	-1	NA	NA	ambiguous
prism stage larvae	NA	NA	NA	NA	NA	ambiguous
protein carbonyl concentration	NA	NA	-1	NA	NA	ambiguous
Protein content	NA	NA	0	NA	NA	ambiguous
Protein/DNA	NA	NA	1	NA	NA	ambiguous
pumping strength	NA	NA	NA	NA	NA	ambiguous
ratio between postoral and mid line body length	NA	NA	NA	NA	NA	ambiguous
reaction distance	0	NA	0	1	1	ambiguous
relative ventricular mass	NA	NA	1	NA	NA	ambiguous
reproductive investement	1	0	0	1	1	ambiguous
reproductive output	1	1	1	1	1	positive
RNA/DNA ratio	NA	1	1	NA	NA	ambiguous
route finding	1	NA	1	1	1	ambiguous
scotaxis	NA	NA	NA	-1	NA	ambiguous
second moment of area	NA	NA	NA	NA	NA	ambiguous
self righting	1	1	1	1	1	positive
settlement	NA	1	NA	1	1	ambiguous
SFG	NA	NA	NA	NA	NA	ambiguous
SGR	NA	1	1	1	NA	ambiguous
Shannon diversity	1	NA	1	1	1	ambiguous
shape	NA	NA	NA	NA	NA	ambiguous
shell damage	-1	-1	-1	-1	-1	negative
shell lenght, shell thicness, shell weight (%change)	NA	NA	NA	NA	1	ambiguous
SOD (Superoxide dismutase) activity (muscle)	NA	NA	-1	NA	NA	ambiguous
somatic body area	NA	NA	NA	NA	NA	ambiguous
spawning rate	1	1	1	1	1	positive
species richness	1	1	1	1	1	positive
spine lenght	NA	NA	NA	NA	NA	ambiguous
spine nb	NA	NA	NA	NA	NA	ambiguous
Stomach pH after 75 hours	NA	NA	NA	NA	NA	ambiguous
stomach volume	NA	NA	NA	NA	NA	ambiguous
survival	1	1	1	1	1	positive
swimming	0	0	0	NA	NA	ambiguous
swimming performance Ucrit	1	1	1	NA	NA	ambiguous
Symbiodinum density	NA	NA	1	NA	1	ambiguous
test diameter	1	NA	NA	NA	NA	ambiguous
time active	0	NA	0	-1	NA	ambiguous
time defending the nest	0	NA	0	0	0	ambiguous
time in the inner zone	0	NA	0	0	NA	ambiguous
time spend in prey zone	0	NA	0	0	NA	ambiguous
time spend in simple habitat	0	NA	0	-1	-1	ambiguous
time to accept food	0	NA	-1	NA	NA	ambiguous
time to foraging choice, time to locate food	-1	NA	-1	-1	-1	ambiguous
time to hatching	-1	NA	NA	1	-1	ambiguous
time to motile stage	NA	NA	-1	NA	-1	ambiguous
time to right	-1	-1	-1	NA	NA	ambiguous
tissue production	NA	NA	NA	NA	NA	ambiguous
Total antioxidant capacity	NA	1	1	NA	1	ambiguous
total distance	0	NA	0	-1	NA	ambiguous
total duration deposit feeding	NA	NA	NA	NA	NA	ambiguous
Total hemocyte counts	NA	NA	0	NA	NA	ambiguous
Total LDH activity	NA	NA	0	NA	NA	ambiguous
total lipid	NA	NA	0	NA	NA	ambiguous
total spawned lipid content gonad	NA	NA	1	NA	NA	ambiguous
Trehalase activity	NA	NA	0	NA	NA	ambiguous
Trypsin activity	NA	NA	0	NA	NA	ambiguous
tube volume	NA	NA	NA	NA	NA	ambiguous
Unsaturation index	NA	NA	1	NA	NA	ambiguous
UTT Pleopod Beating	NA	NA	NA	NA	NA	ambiguous
Ventilation Rate	NA	0	0	NA	NA	ambiguous
viable egg rate	1	1	1	1	1	positive
water loss	NA	NA	0	NA	NA	ambiguous
white muscle lipids	NA	NA	1	NA	NA	ambiguous
yolk volume, yolk area	NA	0	1	1	1	ambiguous
