# Supplementary material for: Hidden impacts of ocean warming and acidification on biological responses of marine animals revealed through meta-analysis
Source: Nat Commun. 2024 Apr 3;15:2885. doi: 10.1038/s41467-024-47064-3 (PMC10991405; doi:10.1038/s41467-024-47064-3)
Supplement: Supplementary file 8 — Supplementary Data 5 [file 41467_2024_47064_MOESM8_ESM.xlsx]

## Sheet: file_forestplot_relative
taxa	biological response	driver	scenario	n	p-value	Qt	df	pQt
fish	Behavior	OW	all	40	0.238719	353.046	39	0
	Behavior	OA	all	35	0.392211	264.816	34	0
	Behavior	OW + OA	all	45	0.561412	384.317	44	0
	Behavior	OW	extreme	13	0.190949	86.1221	12	0
	Behavior	OA	extreme	8	0.209177	115.646	7	0
	Behavior	OW + OA	extreme	9	0.279073	92.2919	8	0
	Behavior	OW + OA	RCP6	3	0.0324063	3.84856	2	0.145981
	Behavior	OW	RCP6	3	0.127527	0.642443	2	0.725263
	Behavior	OA	RCP6	3	0.559968	8.37456	2	0.0151875
	Behavior	OW	RCP8	24	0.0519524	227.481	23	0
	Behavior	OW + OA	RCP8	22	0.0881852	222.731	21	0
	Behavior	OA	RCP8	24	0.908703	140.528	23	0
	Calcification	OW + OA	all	4	0.0658186	5576.73	3	0
	Calcification	OA	all	3	0.0793298	236.216	2	0
	Calcification	OW	all	4	0.196214	4107.23	3	0
	Calcification	OA	extreme	2	0.243838	229.842	1	0
	Calcification	OW	RCP8	2	0.286039	3094.7	1	0
	Development	OW + OA	all	21	0.000362763	12571.4	20	0
	Development	OW	all	19	0.00143451	2632.52	18	0
	Development	OA	all	15	0.293833	4690.18	14	0
	Development	OW + OA	extreme	3	0.0116741	30.9705	2	0
	Development	OW	extreme	6	0.0403032	157.669	5	0
	Development	OA	extreme	6	0.222482	1372.53	5	0
	Development	OW	RCP6	4	0.415385	871.441	3	0
	Development	OW + OA	RCP8	6	0.00165612	142.98	5	0
	Development	OW	RCP8	9	0.00496114	886.881	8	0
	Development	OA	RCP8	8	0.974408	268.776	7	0
	Growth	OA	all	50	0.0154617	1125.52	49	0
	Growth	OW	all	64	0.0675071	3256.74	63	0
	Growth	OW + OA	all	74	0.280836	3449.39	73	0
	Growth	OW + OA	extreme	29	0.0142716	1499.05	28	0
	Growth	OA	extreme	20	0.115859	641.038	19	0
	Growth	OW	extreme	33	0.241472	1285.1	32	0
	Growth	OW	RCP6	8	0.0154489	19.4801	7	0.0068093
	Growth	OA	RCP6	4	0.10074	10.8688	3	0.0124566
	Growth	OW + OA	RCP6	3	0.33201	24.5078	2	0
	Growth	OA	RCP8	26	0.0494747	430.66	25	0
	Growth	OW	RCP8	23	0.147999	1721.55	22	0
	Growth	OW + OA	RCP8	15	0.372906	1262.15	14	0
	Metabolism	OW	all	47	0	1088.22	46	0
	Metabolism	OW + OA	all	50	0.000204462	983.115	49	0
	Metabolism	OA	all	34	0.863215	606.558	33	0
	Metabolism	OW	extreme	24	0	389.438	23	0
	Metabolism	OA	extreme	11	0	187.76	10	0
	Metabolism	OW + OA	extreme	11	0	43.2013	10	0
	Metabolism	OW	RCP6	2	0.601811	1.20131	1	0.273059
	Metabolism	OW	RCP8	21	0.0408662	327.694	20	0
	Metabolism	OA	RCP8	23	0.176358	143.254	22	0
	Metabolism	OW + OA	RCP8	16	0.617412	400.058	15	0
	Physiology	OW	all	72	0.204042	991.018	71	0
	Physiology	OA	all	62	0.311456	530.094	61	0
	Physiology	OW + OA	all	78	0.609403	964.585	77	0
	Physiology	OW + OA	extreme	36	0.220327	491.859	35	0
	Physiology	OW	extreme	50	0.55902	413.416	49	0
	Physiology	OA	extreme	31	0.652574	453.364	30	0
	Physiology	OW	RCP6	3	0.551514	30.4571	2	0
	Physiology	OA	RCP6	2	0.881185	0.946624	1	0.33058
	Physiology	OW	RCP8	19	0.0882662	507.795	18	0
	Physiology	OA	RCP8	29	0.180217	60.7414	28	0.000327198
	Physiology	OW + OA	RCP8	10	0.807505	127.008	9	0
	Reproduction	OW	all	7	0.0150577	68.5394	6	0
	Reproduction	OW + OA	all	10	0.0510596	66.186	9	0
	Reproduction	OA	all	6	0.799918	29.8652	5	0
	Reproduction	OA	extreme	2	0.586473	0.100806	1	0.750864
	Reproduction	OW + OA	RCP6	2	0.140992	1.28755	1	0.2565
	Reproduction	OW	RCP6	3	0.266504	30.7682	2	0
	Reproduction	OA	RCP6	2	0.429018	11.9484	1	0.000546935
	Reproduction	OW	RCP8	4	0.0605929	16.7527	3	0.00079453
	Reproduction	OA	RCP8	2	0.450968	1.27167	1	0.259454
	Survival	OW + OA	all	35	0.00022398	3325.82	34	0
	Survival	OW	all	31	0.00917976	1325.23	30	0
	Survival	OA	all	25	0.0634687	902.649	24	0
	Survival	OW + OA	extreme	13	0.000624858	2658.02	12	0
	Survival	OW	extreme	15	0.00136341	446.826	14	0
	Survival	OA	extreme	13	0.0256953	854.602	12	0
	Survival	OW	RCP6	3	0.810183	84.9958	2	0
	Survival	OW	RCP8	13	0.00010982	56.1603	12	0
	Survival	OW + OA	RCP8	9	0.406487	18.944	8	0.0151622
	Survival	OA	RCP8	11	0.979949	42.2426	10	0
inverts	Behavior	OA	all	46	0.00709668	385.259	45	0
	Behavior	OW + OA	all	59	0.620684	1338.35	58	0
	Behavior	OW	all	48	0.638132	1040.34	47	0
	Behavior	OA	extreme	19	0.0291148	129.459	18	0
	Behavior	OW + OA	extreme	7	0.366808	58.2416	6	0
	Behavior	OW	extreme	20	0.754321	171.384	19	0
	Behavior	OA	RCP6	5	0.198256	9.11656	4	0.0582512
	Behavior	OA	RCP8	22	0.203525	224.794	21	0
	Behavior	OW	RCP8	27	0.456353	829.944	26	0
	Behavior	OW + OA	RCP8	18	0.8575	580.856	17	0
	Biodiversity	OW + OA	all	9	0.267123	66.7796	8	0
	Biodiversity	OA	all	9	0.387448	21.6547	8	0.00559739
	Biodiversity	OW	all	3	0.425234	6.6051	2	0.0367892
	Biodiversity	OA	extreme	6	0.269395	18.1849	5	0.00272336
	Biodiversity	OW	extreme	3	0.425234	6.6051	2	0.0367892
	Biodiversity	OW + OA	extreme	3	0.710488	6.53291	2	0.0381413
	Biodiversity	OA	RCP8	3	0.883599	2.73271	2	0.255035
	Biomechanics	OA	all	29	0.015762	154.099	28	0
	Biomechanics	OW + OA	all	33	0.0219016	391.237	32	0
	Biomechanics	OW	all	23	0.214488	212.164	22	0
	Biomechanics	OW + OA	extreme	7	0.129643	70.3286	6	0
	Biomechanics	OA	extreme	5	0.306901	27.3058	4	0
	Biomechanics	OW	extreme	9	0.399693	119.757	8	0
	Biomechanics	OA	RCP6	10	0.414397	13.2295	9	0.152494
	Biomechanics	OA	RCP8	14	0.041856	58.8003	13	0
	Biomechanics	OW + OA	RCP8	11	0.506096	52.4375	10	0
	Biomechanics	OW	RCP8	13	0.594856	80.3058	12	0
	Calcification	OA	all	61	0.00185525	34599.7	60	0
	Calcification	OW + OA	all	70	0.0200857	1317.05	69	0
	Calcification	OW	all	52	0.0807333	389.023	51	0
	Calcification	OW + OA	extreme	11	0.0198619	391.433	10	0
	Calcification	OA	extreme	10	0.0361898	414.415	9	0
	Calcification	OW	extreme	20	0.339938	204.405	19	0
	Calcification	OW	RCP6	4	0.15067	16.2405	3	0.00101225
	Calcification	OA	RCP6	11	0.25722	128.199	10	0
	Calcification	OW + OA	RCP8	24	0.0280059	142.189	23	0
	Calcification	OA	RCP8	40	0.041583	19869.1	39	0
	Calcification	OW	RCP8	28	0.240017	124.819	27	0
	Development	OW + OA	all	154	0	12865.2	153	0
	Development	OA	all	119	0.00110827	13289.4	118	0
	Development	OW	all	84	0.0651048	9353.04	83	0
	Development	OW + OA	extreme	41	0.000128756	2140.91	40	0
	Development	OA	extreme	59	0.00286582	1668.76	58	0
	Development	OW	extreme	44	0.012863	2685.16	43	0
	Development	OA	RCP6	11	0.128415	125.745	10	0
	Development	OW	RCP6	13	0.350407	613.139	12	0
	Development	OW + OA	RCP6	4	0.816075	179.014	3	0
	Development	OA	RCP8	49	0.049144	11172.3	48	0
	Development	OW	RCP8	27	0.559439	2959.2	26	0
	Development	OW + OA	RCP8	20	0.985714	2867.96	19	0
	Growth	OA	all	147	0	2878.22	146	0
	Growth	OW + OA	all	190	0.000836972	5880.29	189	0
	Growth	OW	all	118	0.184626	2507.03	117	0
	Growth	OA	extreme	48	0.00142013	1780.64	47	0
	Growth	OW + OA	extreme	36	0.0632482	1679.2	35	0
	Growth	OW	extreme	58	0.173615	1935.79	57	0
	Growth	OW	RCP6	8	0.301075	61.939	7	0
	Growth	OA	RCP6	20	0.458875	108.976	19	0
	Growth	OA	RCP8	79	0.000400021	820.143	78	0
	Growth	OW + OA	RCP8	42	0.450569	1028.18	41	0
	Growth	OW	RCP8	52	0.902275	464.127	51	0
	Metabolism	OW	all	53	0	598.835	52	0
	Metabolism	OW + OA	all	67	0	1112.48	66	0
	Metabolism	OA	all	54	0.258186	199.093	53	0
	Metabolism	OW + OA	extreme	20	0	636.83	19	0
	Metabolism	OW	extreme	27	0	353.467	26	0
	Metabolism	OA	extreme	14	0.0325619	43.8412	13	0
	Metabolism	OA	RCP6	11	0.909188	24.2369	10	0.00699588
	Metabolism	OW + OA	RCP8	22	0.00571362	70.8109	21	0
	Metabolism	OW	RCP8	26	0.0348355	160.816	25	0
	Metabolism	OA	RCP8	29	0.804464	126.335	28	0
	Physiology	OW	all	85	0.14757	2371.55	84	0
	Physiology	OW + OA	all	104	0.451823	2937.69	103	0
	Physiology	OA	all	92	0.558829	2016.32	91	0
	Physiology	OW + OA	extreme	19	0.619968	539.847	18	0
	Physiology	OW	extreme	41	0.62049	1772.88	40	0
	Physiology	OA	extreme	22	0.943033	807.148	21	0
	Physiology	OW	RCP6	4	0.109393	225.479	3	0
	Physiology	OA	RCP6	17	0.580859	46.5881	16	0
	Physiology	OW	RCP8	40	0.0791985	301.544	39	0
	Physiology	OA	RCP8	53	0.469122	1087.6	52	0
	Physiology	OW + OA	RCP8	32	0.998111	285.589	31	0
	Reproduction	OW + OA	all	111	0	1075.46	110	0
	Reproduction	OA	all	62	0.0104026	506.409	61	0
	Reproduction	OW	all	59	0.0837679	665.108	58	0
	Reproduction	OW + OA	extreme	28	0.00468057	77.8279	27	0
	Reproduction	OA	extreme	24	0.108487	248.716	23	0
	Reproduction	OW	extreme	36	0.181911	539.78	35	0
	Reproduction	OA	RCP6	6	0.0833856	23.0997	5	0.000323069
	Reproduction	OW + OA	RCP6	2	0.400166	2.00083	1	0.157213
	Reproduction	OW	RCP6	4	0.979604	4.04486	3	0.25666
	Reproduction	OA	RCP8	32	0.00918522	233.11	31	0
	Reproduction	OW + OA	RCP8	10	0.209808	21.7639	9	0.00965818
	Reproduction	OW	RCP8	19	0.236293	114.797	18	0
	Survival	OA	all	115	0	7243.23	114	0
	Survival	OW + OA	all	125	0	2605.91	124	0
	Survival	OW	all	68	0.0459509	790.588	67	0
	Survival	OA	extreme	62	0	6160.59	61	0
	Survival	OW	extreme	36	0.303858	447.199	35	0
	Survival	OW + OA	extreme	26	0.730816	189.094	25	0
	Survival	OA	RCP6	6	0.0754111	12.6219	5	0.0271919
	Survival	OW	RCP6	6	0.224627	175.095	5	0
	Survival	OA	RCP8	47	0.0131197	763.07	46	0
	Survival	OW + OA	RCP8	18	0.0834201	153.815	17	0
	Survival	OW	RCP8	26	0.182302	132.679	25	0
