# Supplementary material for: Hidden impacts of ocean warming and acidification on biological responses of marine animals revealed through meta-analysis
Source: Nat Commun. 2024 Apr 3;15:2885. doi: 10.1038/s41467-024-47064-3 (PMC10991405; doi:10.1038/s41467-024-47064-3)
Supplement: Supplementary file 9 — Supplementary Data 6 [file 41467_2024_47064_MOESM9_ESM.xlsx]

## Sheet: tab1
taxa	biological response	driver	scenario	n	p-value	Qt	df	pQt
fish	Behavior	OW	RCP6	3	0.13	0.64	2	0.73
		OW	RCP8	24	0	111.17	23	0
		OW	extreme	13	0	42.08	12	0
		OW + OA	RCP6	3	0.01	2.3	2	0.32
		OW + OA	RCP8	22	0	63.9	21	0
		OW + OA	extreme	9	0.01	62.17	8	0
		OA	RCP6	3	0.22	6.52	2	0.04
		OA	RCP8	24	0	83.89	23	0
		OA	extreme	8	0.01	77.39	7	0
		OW	all	40	0	154.41	39	0
		OA	all	35	0	172.69	34	0
		OW + OA	all	45	0	142.48	44	0
	Calcification	OW	RCP8	2	0.29	3094.7	1	0
		OA	extreme	2	0.24	229.84	1	0
		OW	all	4	0.19	4058.26	3	0
		OA	all	3	0.08	236.22	2	0
		OW + OA	all	4	0.07	5576.73	3	0
	Development	OW	RCP6	4	0.2	842.23	3	0
		OW	RCP8	9	0	836.1	8	0
		OW	extreme	6	0.04	157.67	5	0
		OW + OA	RCP8	6	0	142.98	5	0
		OW + OA	extreme	3	0.01	30.97	2	0
		OA	RCP8	8	0.04	208.61	7	0
		OA	extreme	6	0.09	1330.76	5	0
		OW	all	19	0	2514.87	18	0
		OA	all	15	0.01	4180.06	14	0
		OW + OA	all	21	0	11505.4	20	0
	Growth	OW	RCP6	8	0	16.23	7	0.02
		OW	RCP8	23	0	1067.58	22	0
		OW	extreme	33	0	626.27	32	0
		OW + OA	RCP6	3	0.29	21.27	2	0
		OW + OA	RCP8	15	0	800.11	14	0
		OW + OA	extreme	29	0	385.12	28	0
		OA	RCP6	4	0.08	10.34	3	0.02
		OA	RCP8	26	0	381.73	25	0
		OA	extreme	20	0	555.36	19	0
		OW	all	64	0	1949.85	63	0
		OA	all	50	0	975.59	49	0
		OW + OA	all	74	0	1633.97	73	0
	Metabolism	OW	RCP6	2	0.25	0.23	1	0.63
		OW	RCP8	21	0	245.12	20	0
		OW	extreme	24	0	257.49	23	0
		OW + OA	RCP8	16	0	143.04	15	0
		OW + OA	extreme	11	0	43.2	10	0
		OA	RCP8	23	0	85.14	22	0
		OA	extreme	11	0	184.92	10	0
		OW	all	47	0	896.1	46	0
		OA	all	34	0	272.87	33	0
		OW + OA	all	50	0	773.32	49	0
	Physiology	OW	RCP6	3	0.12	14.26	2	0
		OW	RCP8	19	0	428.33	18	0
		OW	extreme	50	0	229.47	49	0
		OW + OA	RCP8	10	0	14.84	9	0.1
		OW + OA	extreme	36	0	325.53	35	0
		OA	RCP6	2	0.76	0.88	1	0.35
		OA	RCP8	29	0	51.87	28	0
		OA	extreme	31	0	344.28	30	0
		OW	all	72	0	673.65	71	0
		OA	all	62	0	411.53	61	0
		OW + OA	all	78	0	690.08	77	0
	Reproduction	OW	RCP6	3	0.27	30.77	2	0
		OW	RCP8	4	0.06	16.75	3	0
		OW + OA	RCP6	2	0.14	1.29	1	0.26
		OA	RCP6	2	0.29	9.04	1	0
		OA	RCP8	2	0	0.11	1	0.74
		OA	extreme	2	0.59	0.1	1	0.75
		OW	all	7	0.02	68.54	6	0
		OA	all	6	0.06	29.37	5	0
		OW + OA	all	10	0	64.34	9	0
	Survival	OW	RCP6	3	0.07	83.82	2	0
		OW	RCP8	13	0	52.73	12	0
		OW	extreme	15	0	405.9	14	0
		OW + OA	RCP8	9	0.01	12.67	8	0.12
		OW + OA	extreme	13	0	2615.95	12	0
		OA	RCP8	11	0.01	25.02	10	0.01
		OA	extreme	13	0.02	854.28	12	0
		OW	all	31	0	1225.58	30	0
		OA	all	25	0	882.2	24	0
		OW + OA	all	35	0	3243.96	34	0
invertebrates	Behavior	OW	RCP8	27	0	161.64	26	0
		OW	extreme	20	0	87	19	0
		OW + OA	RCP8	18	0	211.96	17	0
		OW + OA	extreme	7	0.03	43.75	6	0
		OA	RCP6	5	0	5.13	4	0.27
		OA	RCP8	22	0	111.55	21	0
		OA	extreme	19	0	87.41	18	0
		OW	all	48	0	589.98	47	0
		OA	all	46	0	255.78	45	0
		OW + OA	all	59	0	754.88	58	0
	Biomechanics	OW	RCP8	13	0	49.56	12	0
		OW	extreme	9	0	96.13	8	0
		OW + OA	RCP8	11	0	23.8	10	0.01
		OW + OA	extreme	7	0	38.57	6	0
		OA	RCP6	10	0.08	11.84	9	0.22
		OA	RCP8	14	0	40.33	13	0
		OA	extreme	5	0	11.38	4	0.02
		OW	all	23	0	153.51	22	0
		OA	all	29	0	132.99	28	0
		OW + OA	all	33	0	325.22	32	0
	Biodiversity	OW	extreme	3	0.01	0.73	2	0.7
		OW + OA	extreme	3	0.04	2.32	2	0.31
		OA	RCP8	3	0.16	0.75	2	0.69
		OA	extreme	6	0	6.23	5	0.28
		OW	all	3	0.01	0.73	2	0.7
		OA	all	9	0	8.9	8	0.35
		OW + OA	all	9	0.01	38.64	8	0
	Calcification	OW	RCP6	4	0.09	15.79	3	0
		OW	RCP8	28	0	103.31	27	0
		OW	extreme	20	0	109.02	19	0
		OW + OA	RCP8	24	0	98.47	23	0
		OW + OA	extreme	11	0	372.92	10	0
		OA	RCP6	11	0	98.64	10	0
		OA	RCP8	40	0	17243.9	39	0
		OA	extreme	10	0	392.08	9	0
		OW	all	52	0	294.95	51	0
		OA	all	61	0	32083.8	60	0
		OW + OA	all	70	0	885.2	69	0
	Development	OW	RCP6	13	0.03	393.98	12	0
		OW	RCP8	27	0	2587.23	26	0
		OW	extreme	44	0	2239.98	43	0
		OW + OA	RCP6	4	0.03	81.14	3	0
		OW + OA	RCP8	20	0	2401	19	0
		OW + OA	extreme	41	0	2084.93	40	0
		OA	RCP6	11	0.01	78.1	10	0
		OA	RCP8	49	0	11030.4	48	0
		OA	extreme	59	0	1101.06	58	0
		OW	all	84	0	7911.45	83	0
		OA	all	119	0	12213	118	0
		OW + OA	all	154	0	9752.67	153	0
	Growth	OW	RCP6	8	0	40.97	7	0
		OW	RCP8	52	0	290.67	51	0
		OW	extreme	58	0	1499.44	57	0
		OW + OA	RCP8	42	0	974.68	41	0
		OW + OA	extreme	36	0	1425.67	35	0
		OA	RCP6	20	0	93.96	19	0
		OA	RCP8	79	0	722.42	78	0
		OA	extreme	48	0	1699.41	47	0
		OW	all	118	0	1853.06	117	0
		OA	all	147	0	2634.17	146	0
		OW + OA	all	190	0	5123.49	189	0
	Metabolism	OW	RCP8	26	0	68.24	25	0
		OW	extreme	27	0	280.83	26	0
		OW + OA	RCP8	22	0	41.75	21	0
		OW + OA	extreme	20	0	475.39	19	0
		OA	RCP6	11	0	7.91	10	0.64
		OA	RCP8	29	0	49.76	28	0.01
		OA	extreme	14	0	28.15	13	0.01
		OW	all	53	0	380.68	52	0
		OA	all	54	0	94.03	53	0
		OW + OA	all	67	0	828.54	66	0
	Physiology	OW	RCP6	4	0.11	225.48	3	0
		OW	RCP8	40	0	289	39	0
		OW	extreme	41	0	1659.85	40	0
		OW + OA	RCP8	32	0	255.83	31	0
		OW + OA	extreme	19	0	421.35	18	0
		OA	RCP6	17	0	30.98	16	0.01
		OA	RCP8	53	0	996.52	52	0
		OA	extreme	22	0	616.71	21	0
		OW	all	85	0	2181.86	84	0
		OA	all	92	0	1651.44	91	0
		OW + OA	all	104	0	2355.83	103	0
	Reproduction	OW	RCP6	4	0.02	0.2	3	0.98
		OW	RCP8	19	0	88.38	18	0
		OW	extreme	36	0	445.12	35	0
		OW + OA	RCP6	2	0.14	1.14	1	0.29
		OW + OA	RCP8	10	0	11.1	9	0.27
		OW + OA	extreme	28	0	72.43	27	0
		OA	RCP6	6	0.02	16.54	5	0.01
		OA	RCP8	32	0	197.3	31	0
		OA	extreme	24	0	228.65	23	0
		OW	all	59	0	552.69	58	0
		OA	all	62	0	445.04	61	0
		OW + OA	all	111	0	953.8	110	0
	Survival	OW	RCP6	6	0.11	169.26	5	0
		OW	RCP8	26	0	117.46	25	0
		OW	extreme	36	0	407.36	35	0
		OW + OA	RCP8	18	0	129.68	17	0
		OW + OA	extreme	26	0	174.31	25	0
		OA	RCP6	6	0.01	7.01	5	0.22
		OA	RCP8	47	0	513.82	46	0
		OA	extreme	62	0	4669.1	61	0
		OW	all	68	0	727.44	67	0
		OA	all	115	0	5686.56	114	0
		OW + OA	all	125	0	2454.18	124	0
