# Supplementary material for: Hidden impacts of ocean warming and acidification on biological responses of marine animals revealed through meta-analysis
Source: Nat Commun. 2024 Apr 3;15:2885. doi: 10.1038/s41467-024-47064-3 (PMC10991405; doi:10.1038/s41467-024-47064-3)
Supplement: Supplementary file 11 — Source Data [file 41467_2024_47064_MOESM11_ESM.xlsx]

## Sheet: Figure 3
biological response	effect of a metric's increase on fitness	number of metrics
Survival	positive	3
Reproduction	positive	7
Physiology	ambiguous	23
Physiology	positive	8
Physiology	negative	3
Metabolism	ambiguous	1
Metabolism	positive	1
Growth	positive	6
Growth	ambiguous	8
Development	positive	3
Development	ambiguous	11
Calcification	positive	1
Calcification	ambiguous	8
Calcification	negative	1
Biomechanics	positive	4
Biodiversity	positive	2
Behavior	ambiguous	14
Behavior	positive	3
Behavior	negative	3

## Sheet: Figure 4
taxa	biological response	driver	sample size n	lower 95 confidence interval	upper 95 confidence interval	mean effect size (lnRR)
fish	Behavior	OW	40	-0.05	0.202	0.076
		OA	35	-0.231	0.091	-0.07
		OW + OA	45	-0.085	0.156	0.036
	Calcification	OW	4	-0.186	0.904	0.359
		OA	3	-0.042	0.754	0.356
		OW + OA	4	-0.037	1.179	0.571
	Development	OW	19	-0.382	-0.091	-0.236
		OA	15	-0.205	0.062	-0.071
		OW + OA	21	-0.506	-0.147	-0.327
	Growth	OW	64	-0.005	0.149	0.072
		OA	50	-0.092	-0.01	-0.051
		OW + OA	74	-0.033	0.113	0.04
	Metabolism	OW	47	0.21	0.45	0.33
		OA	34	-0.125	0.105	-0.01
		OW + OA	50	0.138	0.446	0.292
	Physiology	OW	72	-0.025	0.119	0.047
		OA	62	-0.073	0.023	-0.025
		OW + OA	78	-0.064	0.109	0.022
	Reproduction	OW	7	-0.711	-0.076	-0.394
		OA	6	-0.25	0.324	0.037
		OW + OA	10	-0.479	0.001	-0.239
	Survival	OW	31	-0.435	-0.062	-0.248
		OA	25	-0.154	0.004	-0.075
		OW + OA	35	-0.614	-0.188	-0.401
invertebrate	Behavior	OW	48	-0.117	0.19	0.037
		OA	46	-0.376	-0.059	-0.218
		OW + OA	59	-0.097	0.163	0.033
	Biomechanics	OW	3	-0.145	0.344	0.1
		OA	9	-0.24	0.093	-0.073
		OW + OA	9	-0.337	0.093	-0.122
	Biodiversity	OW	23	-0.231	0.052	-0.089
		OA	29	-0.166	-0.017	-0.092
		OW + OA	33	-0.267	-0.021	-0.144
	Calcification	OW	52	-0.01	0.175	0.083
		OA	61	-0.332	-0.075	-0.204
		OW + OA	70	-0.249	-0.021	-0.135
	Development	OW	84	-0.256	0.008	-0.124
		OA	119	-0.258	-0.064	-0.161
		OW + OA	154	-0.392	-0.163	-0.278
	Growth	OW	118	-0.026	0.135	0.055
		OA	147	-0.158	-0.067	-0.112
		OW + OA	190	-0.171	-0.045	-0.108
	Metabolism	OW	53	0.226	0.494	0.36
		OA	54	-0.035	0.132	0.048
		OW + OA	67	0.296	0.572	0.434
	Physiology	OW	85	-0.203	0.03	-0.086
		OA	92	-0.116	0.063	-0.027
		OW + OA	104	-0.145	0.064	-0.04
	Reproduction	OW	59	-0.148	0.009	-0.069
		OA	62	-0.236	-0.031	-0.134
		OW + OA	111	-0.226	-0.083	-0.154
	Survival	OW	68	-0.23	-0.002	-0.116
		OA	115	-0.247	-0.105	-0.176
		OW + OA	125	-0.375	-0.149	-0.262

## Sheet: Figure 5
driver	scenario	sample size n	taxa	biological response	p-value	lower 95 confidence interval	upper 95 confidence interval	mean effect size (lnRR)	significant
OW	RCP6	3	fish	Behavior	0.127527	-0.0462087	0.369204	0.161497	no
OW	RCP8	24	fish	Behavior	0.0519524	-0.00145509	0.34558	0.172062	no
OW	extreme	13	fish	Behavior	0.190949	-0.293706	0.0586189	-0.117543	no
OW + OA	RCP6	3	fish	Behavior	0.0324063	0.0149073	0.340638	0.177773	yes
OW + OA	RCP8	22	fish	Behavior	0.0881852	-0.0217216	0.3123	0.145289	no
OW + OA	extreme	9	fish	Behavior	0.279073	-0.629364	0.181538	-0.223913	no
OA	RCP6	3	fish	Behavior	0.559968	-1.19556	0.647452	-0.274054	no
OA	RCP8	24	fish	Behavior	0.908703	-0.134923	0.151693	0.00838475	no
OA	extreme	8	fish	Behavior	0.209177	-0.94749	0.207463	-0.370013	no
OW	all	40	fish	Behavior	0.238719	-0.0502031	0.201524	0.0756605	no
OA	all	35	fish	Behavior	0.392211	-0.230887	0.0905605	-0.0701632	no
OW + OA	all	45	fish	Behavior	0.561412	-0.0845104	0.15568	0.0355847	no
OW	RCP8	2	fish	Calcification	0.286039	-0.496838	1.68382	0.59349	no
OA	extreme	2	fish	Calcification	0.243838	-0.13467	0.529755	0.197542	no
OW	all	4	fish	Calcification	0.196214	-0.185553	0.904036	0.359241	no
OA	all	3	fish	Calcification	0.0793298	-0.0417126	0.754439	0.356363	no
OW + OA	all	4	fish	Calcification	0.0658186	-0.0373244	1.1788	0.57074	no
OW	RCP6	4	fish	Development	0.415385	-0.770293	0.318041	-0.226126	no
OW	RCP8	9	fish	Development	0.00496114	-0.404962	-0.0721351	-0.238549	yes
OW	extreme	6	fish	Development	0.0403032	-0.452296	-0.0102247	-0.23126	yes
OW + OA	RCP8	6	fish	Development	0.00165612	-0.304944	-0.0708262	-0.187885	yes
OW + OA	extreme	3	fish	Development	0.0116741	-0.972417	-0.121911	-0.547164	yes
OA	RCP8	8	fish	Development	0.974408	-0.142939	0.138335	-0.00230191	no
OA	extreme	6	fish	Development	0.222482	-0.44046	0.102501	-0.168979	no
OW	all	19	fish	Development	0.00143451	-0.381862	-0.0910707	-0.236466	yes
OA	all	15	fish	Development	0.293833	-0.204788	0.061933	-0.0714274	no
OW + OA	all	21	fish	Development	0.000362763	-0.506133	-0.147086	-0.32661	yes
OW	RCP6	8	fish	Growth	0.0154489	-0.0410003	-0.00432043	-0.0226604	yes
OW	RCP8	23	fish	Growth	0.147999	-0.0331835	0.220215	0.0935157	no
OW	extreme	33	fish	Growth	0.241472	-0.0485781	0.192876	0.072149	no
OW + OA	RCP6	3	fish	Growth	0.33201	-1.27025	0.429143	-0.420552	no
OW + OA	RCP8	15	fish	Growth	0.372906	-0.0964601	0.257277	0.0804085	no
OW + OA	extreme	29	fish	Growth	0.0142716	0.0288185	0.259178	0.143998	yes
OA	RCP6	4	fish	Growth	0.10074	-0.00303104	0.0342514	0.0156102	no
OA	RCP8	26	fish	Growth	0.0494747	-0.148833	-0.000171	-0.0745023	yes
OA	extreme	20	fish	Growth	0.115859	-0.0767078	0.00841633	-0.0341458	no
OW	all	64	fish	Growth	0.0675071	-0.00516407	0.148562	0.0716988	no
OA	all	50	fish	Growth	0.0154617	-0.0918586	-0.00967398	-0.0507663	yes
OW + OA	all	74	fish	Growth	0.280836	-0.0329143	0.113448	0.0402671	no
OW	RCP6	2	fish	Metabolism	0.601811	-0.138768	0.239464	0.0503479	no
OW	RCP8	21	fish	Metabolism	0.0408662	0.00937769	0.442247	0.225813	yes
OW	extreme	24	fish	Metabolism	2.65527879318715e-10	0.304472	0.578356	0.441414	yes
OW + OA	RCP8	16	fish	Metabolism	0.617412	-0.286499	0.482484	0.0979926	no
OW + OA	extreme	11	fish	Metabolism	8.16684928405747e-11	0.21978	0.409646	0.314713	yes
OA	RCP8	23	fish	Metabolism	0.176358	-0.0452198	0.246367	0.100574	no
OA	extreme	11	fish	Metabolism	4.59427403357257e-10	-0.277337	-0.144635	-0.210986	yes
OW	all	47	fish	Metabolism	7.30479352875577e-08	0.209736	0.449882	0.329809	yes
OA	all	34	fish	Metabolism	0.863215	-0.125368	0.105109	-0.0101296	no
OW + OA	all	50	fish	Metabolism	0.000204462	0.137779	0.445786	0.291783	yes
OW	RCP6	3	fish	Physiology	0.551514	-0.203274	0.380703	0.0887144	no
OW	RCP8	19	fish	Physiology	0.0882662	-0.0137927	0.197943	0.0920749	no
OW	extreme	50	fish	Physiology	0.55902	-0.0666673	0.1233	0.0283162	no
OW + OA	RCP8	10	fish	Physiology	0.807505	-0.15538	0.199495	0.0220575	no
OW + OA	extreme	36	fish	Physiology	0.220327	-0.0560483	0.243153	0.0935525	no
OA	RCP6	2	fish	Physiology	0.881185	-0.0630809	0.0541415	-0.00446969	no
OA	RCP8	29	fish	Physiology	0.180217	-0.0441408	0.00829134	-0.0179248	no
OA	extreme	31	fish	Physiology	0.652574	-0.0873555	0.0547215	-0.016317	no
OW	all	72	fish	Physiology	0.204042	-0.0253875	0.118873	0.0467426	no
OA	all	62	fish	Physiology	0.311456	-0.0731962	0.0233417	-0.0249273	no
OW + OA	all	78	fish	Physiology	0.609403	-0.0637994	0.10879	0.0224954	no
OW	RCP6	3	fish	Reproduction	0.266504	-0.672029	0.185739	-0.243145	no
OW	RCP8	4	fish	Reproduction	0.0605929	-1.22493	0.026664	-0.599135	no
OW + OA	RCP6	2	fish	Reproduction	0.140992	-1.01554	0.144355	-0.435591	no
OA	RCP6	2	fish	Reproduction	0.429018	-0.878963	2.06818	0.594607	no
OA	RCP8	2	fish	Reproduction	0.450968	-0.668074	0.296932	-0.185571	no
OA	extreme	2	fish	Reproduction	0.586473	-0.0248428	0.014049	-0.00539687	no
OW	all	7	fish	Reproduction	0.0150577	-0.711122	-0.0762832	-0.393703	yes
OA	all	6	fish	Reproduction	0.799918	-0.250029	0.324298	0.0371346	no
OW + OA	all	10	fish	Reproduction	0.0510596	-0.479227	0.00110099	-0.239063	no
OW	RCP6	3	fish	Survival	0.810183	-1.89252	1.47931	-0.206606	no
OW	RCP8	13	fish	Survival	0.00010982	-0.137793	-0.0451093	-0.0914512	yes
OW	extreme	15	fish	Survival	0.00136341	-0.647027	-0.15571	-0.401369	yes
OW + OA	RCP8	9	fish	Survival	0.406487	-0.136846	0.0554177	-0.0407141	no
OW + OA	extreme	13	fish	Survival	0.000624858	-0.989407	-0.268588	-0.628997	yes
OA	RCP8	11	fish	Survival	0.979949	-0.178167	0.173656	-0.00225569	no
OA	extreme	13	fish	Survival	0.0256953	-0.192872	-0.0124641	-0.102668	yes
OW	all	31	fish	Survival	0.00917976	-0.435305	-0.0615327	-0.248419	yes
OA	all	25	fish	Survival	0.0634687	-0.153895	0.00419719	-0.0748491	no
OW + OA	all	35	fish	Survival	0.00022398	-0.614328	-0.188133	-0.401231	yes
OW	RCP8	27	inverts	Behavior	0.456353	-0.1348	0.300068	0.0826337	no
OW	extreme	20	inverts	Behavior	0.754321	-0.166189	0.229344	0.0315773	no
OW + OA	RCP8	18	inverts	Behavior	0.8575	-0.308458	0.256684	-0.0258871	no
OW + OA	extreme	7	inverts	Behavior	0.366808	-0.881103	0.325514	-0.277795	no
OA	RCP6	5	inverts	Behavior	0.198256	-0.506491	0.105062	-0.200714	no
OA	RCP8	22	inverts	Behavior	0.203525	-0.432391	0.0921091	-0.170141	no
OA	extreme	19	inverts	Behavior	0.0291148	-0.483668	-0.0259199	-0.254794	yes
OW	all	48	inverts	Behavior	0.638132	-0.11663	0.190275	0.0368224	no
OA	all	46	inverts	Behavior	0.00709668	-0.375875	-0.0591665	-0.217521	yes
OW + OA	all	59	inverts	Behavior	0.620684	-0.0973384	0.163097	0.0328793	no
OW	RCP8	13	inverts	Biomechanics	0.594856	-0.219553	0.125836	-0.0468586	no
OW	extreme	9	inverts	Biomechanics	0.399693	-0.367537	0.146613	-0.110462	no
OW + OA	RCP8	11	inverts	Biomechanics	0.506096	-0.210956	0.104079	-0.0534386	no
OW + OA	extreme	7	inverts	Biomechanics	0.129643	-0.727883	0.0930833	-0.3174	no
OA	RCP6	10	inverts	Biomechanics	0.414397	-0.0462343	0.0190487	-0.0135928	no
OA	RCP8	14	inverts	Biomechanics	0.041856	-0.226764	-0.00425642	-0.11551	yes
OA	extreme	5	inverts	Biomechanics	0.306901	-0.366295	0.115257	-0.125519	no
OW	all	23	inverts	Biomechanics	0.214488	-0.230764	0.0518034	-0.0894803	no
OA	all	29	inverts	Biomechanics	0.015762	-0.166302	-0.0172758	-0.0917887	yes
OW + OA	all	33	inverts	Biomechanics	0.0219016	-0.267105	-0.0208624	-0.143984	yes
OW	extreme	3	inverts	Biodiversity	0.425234	-0.145171	0.344306	0.0995672	no
OW + OA	extreme	3	inverts	Biodiversity	0.710488	-0.28683	0.195484	-0.0456731	no
OA	RCP8	3	inverts	Biodiversity	0.883599	-0.158909	0.184567	0.0128287	no
OA	extreme	6	inverts	Biodiversity	0.269395	-0.401219	0.11201	-0.144605	no
OW	all	3	inverts	Biodiversity	0.425234	-0.145171	0.344306	0.0995672	no
OA	all	9	inverts	Biodiversity	0.387448	-0.239534	0.0929319	-0.0733012	no
OW + OA	all	9	inverts	Biodiversity	0.267123	-0.337359	0.0934431	-0.121958	no
OW	RCP6	4	inverts	Calcification	0.15067	-0.0540506	0.351221	0.148585	no
OW	RCP8	28	inverts	Calcification	0.240017	-0.0536515	0.214253	0.0803007	no
OW	extreme	20	inverts	Calcification	0.339938	-0.0807046	0.233866	0.0765807	no
OW + OA	RCP8	24	inverts	Calcification	0.0280059	-0.317627	-0.0181262	-0.167876	yes
OW + OA	extreme	11	inverts	Calcification	0.0198619	-0.907702	-0.0780912	-0.492896	yes
OA	RCP6	11	inverts	Calcification	0.25722	-0.365218	0.0976501	-0.133784	no
OA	RCP8	40	inverts	Calcification	0.041583	-0.321711	-0.0062534	-0.163982	yes
OA	extreme	10	inverts	Calcification	0.0361898	-0.796289	-0.0264773	-0.411383	yes
OW	all	52	inverts	Calcification	0.0807333	-0.0100923	0.17519	0.082549	no
OA	all	61	inverts	Calcification	0.00185525	-0.332263	-0.0754937	-0.203878	yes
OW + OA	all	70	inverts	Calcification	0.0200857	-0.249013	-0.0211998	-0.135106	yes
OW	RCP6	13	inverts	Development	0.350407	-0.16173	0.456075	0.147173	no
OW	RCP8	27	inverts	Development	0.559439	-0.217732	0.117808	-0.0499617	no
OW	extreme	44	inverts	Development	0.012863	-0.468391	-0.0555619	-0.261976	yes
OW + OA	RCP6	4	inverts	Development	0.816075	-1.11645	1.41712	0.150335	no
OW + OA	RCP8	20	inverts	Development	0.985714	-0.243371	0.247858	0.00224383	no
OW + OA	extreme	41	inverts	Development	0.000128756	-0.763271	-0.246415	-0.504843	yes
OA	RCP6	11	inverts	Development	0.128415	-0.366313	0.0462669	-0.160023	no
OA	RCP8	49	inverts	Development	0.049144	-0.382332	-0.000718	-0.191525	yes
OA	extreme	59	inverts	Development	0.00286582	-0.207219	-0.0428469	-0.125033	yes
OW	all	84	inverts	Development	0.0651048	-0.256302	0.00777606	-0.124263	no
OA	all	119	inverts	Development	0.00110827	-0.258163	-0.0643512	-0.161257	yes
OW + OA	all	154	inverts	Development	1.97909645108681e-06	-0.3924	-0.163351	-0.277875	yes
OW	RCP6	8	inverts	Growth	0.301075	-0.0474437	0.153431	0.0529934	no
OW	RCP8	52	inverts	Growth	0.902275	-0.0697434	0.079066	0.00466131	no
OW	extreme	58	inverts	Growth	0.173615	-0.0465569	0.257973	0.105708	no
OW + OA	RCP8	42	inverts	Growth	0.450569	-0.13385	0.0594439	-0.0372032	no
OW + OA	extreme	36	inverts	Growth	0.0632482	-0.336369	0.00903359	-0.163668	no
OA	RCP6	20	inverts	Growth	0.458875	-0.157439	0.0710788	-0.0431803	no
OA	RCP8	79	inverts	Growth	0.000400021	-0.161926	-0.0465197	-0.104223	yes
OA	extreme	48	inverts	Growth	0.00142012	-0.231144	-0.0552255	-0.143185	yes
OW	all	118	inverts	Growth	0.184626	-0.0260263	0.135064	0.0545188	no
OA	all	147	inverts	Growth	1.10666813577671e-06	-0.157589	-0.0671659	-0.112378	yes
OW + OA	all	190	inverts	Growth	0.000836972	-0.171357	-0.0446254	-0.107991	yes
OW	RCP8	26	inverts	Metabolism	0.0348355	0.0125158	0.338935	0.175725	yes
OW	extreme	27	inverts	Metabolism	6.563312483591e-08	0.332417	0.710907	0.521662	yes
OW + OA	RCP8	22	inverts	Metabolism	0.00571362	0.0577569	0.339417	0.198587	yes
OW + OA	extreme	20	inverts	Metabolism	6.00671826579825e-06	0.341908	0.864183	0.603046	yes
OA	RCP6	11	inverts	Metabolism	0.909188	-0.178901	0.159223	-0.00983883	no
OA	RCP8	29	inverts	Metabolism	0.804464	-0.107873	0.139065	0.0155961	no
OA	extreme	14	inverts	Metabolism	0.0325619	0.0126439	0.291904	0.152274	yes
OW	all	53	inverts	Metabolism	1.42945128084026e-07	0.225811	0.493923	0.359867	yes
OA	all	54	inverts	Metabolism	0.258186	-0.0353241	0.131651	0.0481633	no
OW + OA	all	67	inverts	Metabolism	7.2659159594481e-10	0.296129	0.572497	0.434313	yes
OW	RCP6	4	inverts	Physiology	0.109393	-0.0302927	0.300441	0.135074	no
OW	RCP8	40	inverts	Physiology	0.0791985	-0.324847	0.0178898	-0.153479	no
OW	extreme	41	inverts	Physiology	0.62049	-0.220304	0.131441	-0.0444317	no
OW + OA	RCP8	32	inverts	Physiology	0.998111	-0.110431	0.110698	1.33588281508157e-4	no
OW + OA	extreme	19	inverts	Physiology	0.619968	-0.263342	0.156992	-0.0531749	no
OA	RCP6	17	inverts	Physiology	0.580859	-0.166965	0.093571	-0.036697	no
OA	RCP8	53	inverts	Physiology	0.469122	-0.144128	0.0663781	-0.038875	no
OA	extreme	22	inverts	Physiology	0.943033	-0.257922	0.239777	-0.00907276	no
OW	all	85	inverts	Physiology	0.14757	-0.202839	0.03046	-0.0861894	no
OA	all	92	inverts	Physiology	0.558829	-0.116167	0.0627906	-0.026688	no
OW + OA	all	104	inverts	Physiology	0.451823	-0.144622	0.0643882	-0.0401167	no
OW	RCP6	4	inverts	Reproduction	0.979604	-0.0330298	0.0321792	-0.000425	no
OW	RCP8	19	inverts	Reproduction	0.236293	-0.114773	0.0283133	-0.0432297	no
OW	extreme	36	inverts	Reproduction	0.181911	-0.221551	0.0420306	-0.0897601	no
OW + OA	RCP6	2	inverts	Reproduction	0.400166	-0.068393	0.0273114	-0.0205408	no
OW + OA	RCP8	10	inverts	Reproduction	0.209808	-0.0282599	0.00620644	-0.0110267	no
OW + OA	extreme	28	inverts	Reproduction	0.00468057	-0.0462749	-0.00839128	-0.0273331	yes
OA	RCP6	6	inverts	Reproduction	0.0833856	-0.165397	0.0102425	-0.0775773	no
OA	RCP8	32	inverts	Reproduction	0.00918522	-0.0879291	-0.0124259	-0.0501775	yes
OA	extreme	24	inverts	Reproduction	0.108487	-0.53085	0.0528515	-0.238999	no
OW	all	59	inverts	Reproduction	0.0837679	-0.147695	0.00923734	-0.069229	no
OA	all	62	inverts	Reproduction	0.0104026	-0.235971	-0.0314231	-0.133697	yes
OW + OA	all	111	inverts	Reproduction	2.39395623310744e-05	-0.225873	-0.0827085	-0.154291	yes
OW	RCP6	6	inverts	Survival	0.224627	-1.10705	0.26005	-0.423501	no
OW	RCP8	26	inverts	Survival	0.182302	-0.128431	0.0244201	-0.0520055	no
OW	extreme	36	inverts	Survival	0.303858	-0.259565	0.0809376	-0.0893135	no
OW + OA	RCP8	18	inverts	Survival	0.0834201	-0.290162	0.017985	-0.136088	no
OW + OA	extreme	26	inverts	Survival	0.730816	-0.523817	0.367381	-0.0782178	no
OA	RCP6	6	inverts	Survival	0.0754111	-0.140917	0.00686161	-0.0670279	no
OA	RCP8	47	inverts	Survival	0.0131197	-0.149075	-0.0174755	-0.0832751	yes
OA	extreme	62	inverts	Survival	2.42860017391171e-05	-0.461205	-0.168728	-0.314966	yes
OW	all	68	inverts	Survival	0.0459509	-0.23013	-0.00208736	-0.116109	yes
OA	all	115	inverts	Survival	1.2381712219748e-06	-0.246557	-0.104623	-0.17559	yes
OW + OA	all	125	inverts	Survival	5.08683530864132e-06	-0.374762	-0.149488	-0.262125	yes

## Sheet: Figure 6
taxa	biological response	driver	sample size n	lower 95 confidence interval	upper 95 confidence interval	mean effect size (lnRR)
Fish	Behavior	OW	40	0.2	0.363	0.281
		OA	35	0.194	0.427	0.31
		OW + OA	45	0.217	0.359	0.288
	Calcification	OW	4	-0.175	0.905	0.365
		OA	3	-0.042	0.754	0.356
		OW + OA	4	-0.037	1.179	0.571
	Development	OW	19	0.131	0.399	0.265
		OA	15	0.037	0.266	0.152
		OW + OA	21	0.204	0.53	0.367
	Growth	OW	64	0.142	0.262	0.202
		OA	50	0.054	0.125	0.089
		OW + OA	74	0.161	0.265	0.213
	Metabolism	OW	47	0.32	0.501	0.411
		OA	34	0.174	0.316	0.245
		OW + OA	50	0.359	0.575	0.467
	Physiology	OW	72	0.164	0.264	0.214
		OA	62	0.084	0.159	0.121
		OW + OA	78	0.206	0.325	0.266
	Reproduction	OW	7	0.076	0.711	0.394
		OA	6	-0.005	0.273	0.134
		OW + OA	10	0.142	0.546	0.344
	Survival	OW	31	0.227	0.535	0.381
		OA	25	0.058	0.197	0.127
		OW + OA	35	0.332	0.7	0.516
Invertebrate	Behavior	OW	40	0.287	0.484	0.385
		OA	40	0.271	0.502	0.386
		OW + OA	49	0.282	0.452	0.367
	Biomechanics	OW	18	0.056	0.325	0.19
		OA	23	0.082	0.275	0.178
		OW + OA	24	0.066	0.403	0.234
	Biodiversity	OW	3	0.156	0.341	0.249
		OA	9	0.105	0.221	0.163
		OW + OA	9	0.183	0.361	0.272
	Calcification	OW	43	0.163	0.296	0.229
		OA	51	0.221	0.45	0.335
		OW + OA	56	0.254	0.431	0.343
	Development	OW	72	0.277	0.489	0.383
		OA	108	0.176	0.357	0.266
		OW + OA	129	0.4	0.581	0.491
	Growth	OW	92	0.217	0.341	0.279
		OA	124	0.151	0.227	0.189
		OW + OA	148	0.23	0.332	0.281
	Metabolism	OW	41	0.346	0.568	0.457
		OA	41	0.169	0.273	0.221
		OW + OA	51	0.418	0.655	0.536
	Physiology	OW	77	0.233	0.421	0.327
		OA	82	0.19	0.332	0.261
		OW + OA	94	0.257	0.414	0.335
	Reproduction	OW	52	0.103	0.231	0.167
		OA	55	0.099	0.281	0.19
		OW + OA	92	0.14	0.273	0.206
	Survival	OW	64	0.199	0.396	0.297
		OA	110	0.198	0.319	0.258
		OW + OA	120	0.359	0.53	0.445

## Sheet: Figure 7
taxa	biological response	driver	scenario	n	p-value	lower 95 confidence interval	upper 95 confidence interval	mean effect size (lnRR)
fish	Behavior	OW	RCP6	3	0.13	-0.05	0.37	0.16
		OW	RCP8	24	0	0.21	0.44	0.32
		OW	extreme	13	0	0.11	0.34	0.23
		OW + OA	RCP6	3	0.01	0.04	0.37	0.21
		OW + OA	RCP8	22	0	0.22	0.4	0.31
		OW + OA	extreme	9	0.01	0.13	0.74	0.43
		OA	RCP6	3	0.22	-0.23	1.01	0.39
		OA	RCP8	24	0	0.13	0.34	0.23
		OA	extreme	8	0.01	0.18	1.03	0.6
		OW	all	40	0	0.2	0.36	0.28
		OA	all	35	0	0.19	0.43	0.31
		OW + OA	all	45	0	0.22	0.36	0.29
	Calcification	OW	RCP8	2	0.29	-0.5	1.68	0.59
		OA	extreme	2	0.24	-0.13	0.53	0.2
		OW	all	4	0.19	-0.18	0.9	0.36
		OA	all	3	0.08	-0.04	0.75	0.36
		OW + OA	all	4	0.07	-0.04	1.18	0.57
	Development	OW	RCP6	4	0.2	-0.17	0.8	0.32
		OW	RCP8	9	0	0.11	0.41	0.26
		OW	extreme	6	0.04	0.01	0.45	0.23
		OW + OA	RCP8	6	0	0.07	0.3	0.19
		OW + OA	extreme	3	0.01	0.12	0.97	0.55
		OA	RCP8	8	0.04	0.01	0.23	0.12
		OA	extreme	6	0.09	-0.03	0.46	0.21
		OW	all	19	0	0.13	0.4	0.27
		OA	all	15	0.01	0.04	0.27	0.15
		OW + OA	all	21	0	0.2	0.53	0.37
	Growth	OW	RCP6	8	0	0.01	0.04	0.03
		OW	RCP8	23	0	0.09	0.3	0.19
		OW	extreme	33	0	0.15	0.33	0.24
		OW + OA	RCP6	3	0.29	-0.38	1.27	0.45
		OW + OA	RCP8	15	0	0.13	0.38	0.26
		OW + OA	extreme	29	0	0.15	0.32	0.23
		OA	RCP6	4	0.08	0	0.04	0.02
		OA	RCP8	26	0	0.06	0.19	0.12
		OA	extreme	20	0	0.02	0.09	0.06
		OW	all	64	0	0.14	0.26	0.2
		OA	all	50	0	0.05	0.12	0.09
		OW + OA	all	74	0	0.16	0.27	0.21
	Metabolism	OW	RCP6	2	0.25	-0.07	0.27	0.1
		OW	RCP8	21	0	0.21	0.53	0.37
		OW	extreme	24	0	0.36	0.58	0.47
		OW + OA	RCP8	16	0	0.36	0.82	0.59
		OW + OA	extreme	11	0	0.22	0.41	0.31
		OA	RCP8	23	0	0.16	0.37	0.26
		OA	extreme	11	0	0.15	0.28	0.22
		OW	all	47	0	0.32	0.5	0.41
		OA	all	34	0	0.17	0.32	0.25
		OW + OA	all	50	0	0.36	0.58	0.47
	Physiology	OW	RCP6	3	0.12	-0.04	0.37	0.16
		OW	RCP8	19	0	0.12	0.25	0.18
		OW	extreme	50	0	0.16	0.3	0.23
		OW + OA	RCP8	10	0	0.18	0.31	0.24
		OW + OA	extreme	36	0	0.22	0.43	0.33
		OA	RCP6	2	0.76	-0.05	0.07	0.01
		OA	RCP8	29	0	0.06	0.17	0.11
		OA	extreme	31	0	0.08	0.18	0.13
		OW	all	72	0	0.16	0.26	0.21
		OA	all	62	0	0.08	0.16	0.12
		OW + OA	all	78	0	0.21	0.33	0.27
	Reproduction	OW	RCP6	3	0.27	-0.19	0.67	0.24
		OW	RCP8	4	0.06	-0.03	1.22	0.6
		OW + OA	RCP6	2	0.14	-0.14	1.02	0.44
		OA	RCP6	2	0.29	-0.59	1.96	0.68
		OA	RCP8	2	0	0.14	0.41	0.28
		OA	extreme	2	0.59	-0.01	0.02	0.01
		OW	all	7	0.02	0.08	0.71	0.39
		OA	all	6	0.06	-0.01	0.27	0.13
		OW + OA	all	10	0	0.14	0.55	0.34
	Survival	OW	RCP6	3	0.07	-0.07	2.02	0.97
		OW	RCP8	13	0	0.05	0.14	0.1
		OW	extreme	15	0	0.28	0.69	0.48
		OW + OA	RCP8	9	0.01	0.03	0.17	0.1
		OW + OA	extreme	13	0	0.33	1	0.66
		OA	RCP8	11	0.01	0.04	0.3	0.17
		OA	extreme	13	0.02	0.01	0.19	0.1
		OW	all	31	0	0.23	0.54	0.38
		OA	all	25	0	0.06	0.2	0.13
		OW + OA	all	35	0	0.33	0.7	0.52
invertebrates	Behavior	OW	RCP8	27	0	0.3	0.57	0.43
		OW	extreme	20	0	0.17	0.43	0.3
		OW + OA	RCP8	18	0	0.33	0.67	0.5
		OW + OA	extreme	7	0.03	0.03	0.91	0.47
		OA	RCP6	5	0	0.04	0.23	0.14
		OA	RCP8	22	0	0.21	0.6	0.41
		OA	extreme	19	0	0.22	0.56	0.39
		OW	all	48	0	0.29	0.48	0.39
		OA	all	46	0	0.27	0.5	0.39
		OW + OA	all	59	0	0.28	0.45	0.37
	Biomechanics	OW	RCP8	13	0	0.11	0.35	0.23
		OW	extreme	9	0	0.1	0.43	0.26
		OW + OA	RCP8	11	0	0.09	0.3	0.19
		OW + OA	extreme	7	0	0.25	0.75	0.5
		OA	RCP6	10	0.08	-0.01	0.12	0.06
		OA	RCP8	14	0	0.09	0.26	0.17
		OA	extreme	5	0	0.14	0.36	0.25
		OW	all	23	0	0.16	0.34	0.25
		OA	all	29	0	0.11	0.22	0.16
		OW + OA	all	33	0	0.18	0.36	0.27
	Biodiversity	OW	extreme	3	0.01	0.06	0.32	0.19
		OW + OA	extreme	3	0.04	0	0.28	0.14
		OA	RCP8	3	0.16	-0.04	0.25	0.1
		OA	extreme	6	0	0.09	0.39	0.24
		OW	all	3	0.01	0.06	0.32	0.19
		OA	all	9	0	0.08	0.27	0.18
		OW + OA	all	9	0.01	0.07	0.4	0.23
	Calcification	OW	RCP6	4	0.09	-0.03	0.38	0.18
		OW	RCP8	28	0	0.14	0.33	0.24
		OW	extreme	20	0	0.12	0.35	0.24
		OW + OA	RCP8	24	0	0.17	0.4	0.28
		OW + OA	extreme	11	0	0.25	0.96	0.61
		OA	RCP6	11	0	0.1	0.46	0.28
		OA	RCP8	40	0	0.14	0.43	0.29
		OA	extreme	10	0	0.24	0.9	0.57
		OW	all	52	0	0.16	0.3	0.23
		OA	all	61	0	0.22	0.45	0.34
		OW + OA	all	70	0	0.25	0.43	0.34
	Development	OW	RCP6	13	0.03	0.04	0.57	0.3
		OW	RCP8	27	0	0.13	0.39	0.26
		OW	extreme	44	0	0.32	0.65	0.49
		OW + OA	RCP6	4	0.03	0.07	1.67	0.87
		OW + OA	RCP8	20	0	0.18	0.54	0.36
		OW + OA	extreme	41	0	0.42	0.88	0.65
		OA	RCP6	11	0.01	0.06	0.42	0.24
		OA	RCP8	49	0	0.09	0.46	0.28
		OA	extreme	59	0	0.15	0.28	0.21
		OW	all	84	0	0.28	0.49	0.38
		OA	all	119	0	0.18	0.36	0.27
		OW + OA	all	154	0	0.4	0.58	0.49
	Growth	OW	RCP6	8	0	0.05	0.17	0.11
		OW	RCP8	52	0	0.11	0.22	0.17
		OW	extreme	58	0	0.29	0.51	0.4
		OW + OA	RCP8	42	0	0.12	0.27	0.19
		OW + OA	extreme	36	0	0.19	0.48	0.34
		OA	RCP6	20	0	0.12	0.27	0.2
		OA	RCP8	79	0	0.13	0.22	0.18
		OA	extreme	48	0	0.12	0.28	0.2
		OW	all	118	0	0.22	0.34	0.28
		OA	all	147	0	0.15	0.23	0.19
		OW + OA	all	190	0	0.23	0.33	0.28
	Metabolism	OW	RCP8	26	0	0.21	0.44	0.33
		OW	extreme	27	0	0.4	0.74	0.57
		OW + OA	RCP8	22	0	0.16	0.37	0.27
		OW + OA	extreme	20	0	0.42	0.89	0.65
		OA	RCP6	11	0	0.11	0.31	0.21
		OA	RCP8	29	0	0.16	0.31	0.24
		OA	extreme	14	0	0.1	0.32	0.21
		OW	all	53	0	0.35	0.57	0.46
		OA	all	54	0	0.17	0.27	0.22
		OW + OA	all	67	0	0.42	0.65	0.54
	Physiology	OW	RCP6	4	0.11	-0.03	0.3	0.14
		OW	RCP8	40	0	0.15	0.45	0.3
		OW	extreme	41	0	0.24	0.51	0.38
		OW + OA	RCP8	32	0	0.1	0.28	0.19
		OW + OA	extreme	19	0	0.12	0.45	0.29
		OA	RCP6	17	0	0.08	0.25	0.16
		OA	RCP8	53	0	0.15	0.32	0.24
		OA	extreme	22	0	0.17	0.56	0.36
		OW	all	85	0	0.23	0.42	0.33
		OA	all	92	0	0.19	0.33	0.26
		OW + OA	all	104	0	0.26	0.41	0.34
	Reproduction	OW	RCP6	4	0.02	0	0.04	0.02
		OW	RCP8	19	0	0.03	0.14	0.09
		OW	extreme	36	0	0.12	0.34	0.23
		OW + OA	RCP6	2	0.14	-0.01	0.06	0.03
		OW + OA	RCP8	10	0	0.01	0.03	0.02
		OW + OA	extreme	28	0	0.02	0.05	0.03
		OA	RCP6	6	0.02	0.02	0.16	0.09
		OA	RCP8	32	0	0.03	0.1	0.07
		OA	extreme	24	0	0.11	0.64	0.38
		OW	all	59	0	0.1	0.23	0.17
		OA	all	62	0	0.1	0.28	0.19
		OW + OA	all	111	0	0.14	0.27	0.21
	Survival	OW	RCP6	6	0.11	-0.11	1.15	0.52
		OW	RCP8	26	0	0.05	0.17	0.11
		OW	extreme	36	0	0.23	0.49	0.36
		OW + OA	RCP8	18	0	0.1	0.33	0.22
		OW + OA	extreme	26	0	0.46	1.05	0.76
		OA	RCP6	6	0.01	0.02	0.13	0.08
		OA	RCP8	47	0	0.09	0.2	0.15
		OA	extreme	62	0	0.29	0.53	0.41
		OW	all	68	0	0.2	0.4	0.3
		OA	all	115	0	0.2	0.32	0.26
		OW + OA	all	125	0	0.36	0.53	0.44
